# Supplementary material for: Food Consumption Trends in Japanese Children and Adolescents: The National Health and Nutrition Survey, 2001–2019
Source: Foods. 2025 Apr 17;14(8):1392. doi: 10.3390/foods14081392 (PMC12027389; doi:10.3390/foods14081392)
Supplement: Supplementary file 1 [file foods-14-01392-s001.zip]

Archive with 1 entries (1 files):
- foods-3550299-supplementary.pdf
